# Supplementary material for: Polyacrylate-GnRH Peptide Conjugate as an Oral Contraceptive Vaccine Candidate
Source: Pharmaceutics. 2021 Jul 15;13(7):1081. doi: 10.3390/pharmaceutics13071081 (PMC8308917; doi:10.3390/pharmaceutics13071081)
Supplement: Supplementary file 1 [file pharmaceutics-13-01081-s001.zip]

Archive with 1 entries (1 files):
- pharmaceutics-1273720 - supplementary.pdf
